# Supplementary material for: A new species of Scelidopetalon Delkeskamp (Coleoptera, Erotylidae) from China with a key to world species of the genus
Source: Zookeys. 2013 Jul 19;(317):81–7. doi: 10.3897/zookeys.317.5112 (PMC3744140; doi:10.3897/zookeys.317.5112)
Supplement: XML Treatment for Scelidopetalon biwenxuani [file zookeys.317.5112-treatment1.xml]

<!DOCTYPE tp:taxon-treatment
  PUBLIC "-//TaxonX//DTD Taxonomic Treatment Publishing DTD v0 20100105//EN" "tax-treatment-NSO.dtd">
<tp:taxon-treatment xmlns:tp="http://www.plazi.org/taxpub"><tp:treatment-meta><mixed-citation publication-type="journal"><person-group><name><surname>Dai</surname><given-names>Cong-Chao</given-names></name><name><surname>Zhao</surname><given-names>Mei-Jun</given-names></name></person-group><article-title>A new species of 
                    <italic>Scelidopetalon</italic> Delkeskamp (Coleoptera, Erotylidae) from China with a key to world species of the genus
                </article-title><source>Zookeys</source><day>19</day><month>7</month><year>2013</year><volume>2013</volume><issue>317</issue><fpage>81</fpage><lpage>87</lpage><pub-id pub-id-type="doi">10.3897/zookeys.317.5112</pub-id></mixed-citation></tp:treatment-meta><tp:nomenclature><tp:taxon-name>
                            <tp:taxon-name-part taxon-name-part-type="genus">Scelidopetalon</tp:taxon-name-part>
                            <tp:taxon-name-part taxon-name-part-type="species">biwenxuani</tp:taxon-name-part>
                            <object-id xmlns:xlink="http://www.w3.org/1999/xlink" xlink:type="simple">urn:lsid:zoobank.org:act:B6AA8AE6-86AE-4B7D-A172-CC01ED471933</object-id>
                            <object-id xmlns:xlink="http://www.w3.org/1999/xlink" xlink:type="simple">http://species-id.net/wiki/Scelidopetalon_biwenxuani</object-id>
                        </tp:taxon-name><tp:taxon-authority>Dai &amp; Zhao</tp:taxon-authority><tp:taxon-status xmlns:xlink="http://www.w3.org/1999/xlink" xlink:type="simple">sp. n.</tp:taxon-status><xref ref-type="fig" rid="F1">Figs 1</xref><xref ref-type="fig" rid="F2">3–4</xref><xref ref-type="fig" rid="F3">5–9</xref></tp:nomenclature><tp:treatment-sec sec-type="Type material"><title>Type material.</title><p><bold>Holotype:</bold> <bold>CHINA: Hainan Prov.:</bold> 1♀, Jianfengling N.R., Mingfenggu Valley, <named-content xmlns:xlink="http://www.w3.org/1999/xlink" content-type="dwc:verbatimCoordinates" xlink:type="simple">18°44'N, 108°50'E</named-content>, alt. 1000 m, 15.V.2011, Bi Wen-Xuan leg. (SNUC).</p></tp:treatment-sec><tp:treatment-sec sec-type="Description"><title>Description.</title><p>Body (<xref ref-type="fig" rid="F2">Figs 3, 4</xref>) oval, convex, shining; length: 6.50 mm; width: 3.79 mm. Body black; legs, palpi and antennae reddish-brown. Elytron black, with red at basal third.</p><p>Head (<xref ref-type="fig" rid="F1">Fig. 1</xref>) width between eyes = 5.5 times eye diameter in dorsal view; punctation coarse, separated by 0.5–1.0 puncture diameters laterally and 2–4 puncture diameters medially; stridulatory files not evident. Antennae (<xref ref-type="fig" rid="F3">Fig. 5</xref>) short, not extending behind posterior border of pronotum; antennomere III about 2.0 times as long as IV; antennomeres IV to VIII short; antennomeres IX to XI broad and transverse; relative lengths of antennomeres II–XI: 9.0: 14.0: 7.0: 7.0: 7.0: 7.0: 6.5: 9.0: 9.0: 8.0. Maxillary terminal palpomeres trapezoidal, 1.67 times wider than long. Mentum broad with anterior projection, almost pentagonal, 1.75 times wider than long.</p><fig id="F1" position="float" orientation="portrait"><label>Figures 1–2.</label><caption><p>Head of <bold>1</bold> <italic><tp:taxon-name>Scelidopetalon biwenxuani</tp:taxon-name></italic> and <bold>2</bold> <italic><tp:taxon-name>Amblyopus vittatus</tp:taxon-name></italic> in dorsal view. Scale = 0.5 mm.</p></caption><graphic xmlns:xlink="http://www.w3.org/1999/xlink" xlink:href="ZooKeys-317-081-g001.jpg" position="float" orientation="portrait" xlink:type="simple"/></fig><fig id="F2" position="float" orientation="portrait"><label>Figures 3–4.</label><caption><p>Habitus of <italic><tp:taxon-name>Scelidopetalon biwenxuani</tp:taxon-name></italic> in dorsal and ventral view. Scale = 2 mm.</p></caption><graphic xmlns:xlink="http://www.w3.org/1999/xlink" xlink:href="ZooKeys-317-081-g002.jpg" position="float" orientation="portrait" xlink:type="simple"/></fig><p>Pronotum transverse, convex above, widest at base (pl/pw = 0.70); anterior angles weakly projecting; lateral margins gently curved toward eyes. Pronotum distinctly punctured medially, finely and closely punctured laterally.</p><p>Prosternum (<xref ref-type="fig" rid="F3">Fig. 7</xref>) strongly punctured, the front margin is produced to a short point in the middle, prosternal lines short, not extending in front of procoxal cavities; Mesosternum coarsely punctured. Metasternum coarsely punctured at the sides and almost smooth in the middle, with distinct coxal lines. Abdomen fairly strongly and closely, its sides coarsely, punctured, with distinct coxal lines on first ventrite nearly attaining posterior margin.</p><p>Scutellum pentagonal, finely and sparely punctured.</p><p>Legs short, tibiae triangular, with the extremities very broad and hollowed for the tarsi.</p><p>Elytra widest at middle, then gradually narrowing to apex; each with 9 punctate lines.</p><p>Female genitalia (<xref ref-type="fig" rid="F3">Fig. 9</xref>) with gonostyli fringed apically with some elongate setae; female spermatheca (<xref ref-type="fig" rid="F3">Fig. 6</xref>) with capsule almost egg-shaped.</p><fig id="F3" position="float" orientation="portrait"><label>Figures 5–9.</label><caption><p><italic><tp:taxon-name>Scelidopetalon biwenxuani</tp:taxon-name></italic>. <bold>5</bold> antenna <bold>6</bold> spermatheca <bold>7</bold> prosternum <bold>8</bold> tibia and tarsus <bold>9 </bold>female genitalia. Scales = 0.5 mm (<bold>5, 7, 9</bold>), Scales = 0.1 mm (<bold>6</bold>), Scales = 1.0 mm (<bold>9</bold>).</p></caption><graphic xmlns:xlink="http://www.w3.org/1999/xlink" xlink:href="ZooKeys-317-081-g003.jpg" position="float" orientation="portrait" xlink:type="simple"/></fig></tp:treatment-sec><tp:treatment-sec sec-type="Distribution"><title>Distribution.</title><p>China (Hainan Province).</p></tp:treatment-sec><tp:treatment-sec sec-type="Diagnosis"><title>Diagnosis.</title><p>The new species can be distinguished from other species in this genus by the black pronotum and red markings of the elytra.</p></tp:treatment-sec><tp:treatment-sec sec-type="Etymology"><title>Etymology.</title><p>This species is named in honor of Mr. Wen-Xuan Bi, collector of the new species.</p><!--PageBreak--></tp:treatment-sec></tp:taxon-treatment>
